# Supplementary material for: Label-Free Proteomics Reveals the Response of Oat (Avena sativa L.) Seedling Root Respiratory Metabolism to Salt Stress
Source: Int J Mol Sci. 2025 Mar 14;26(6):2630. doi: 10.3390/ijms26062630 (PMC11942509; doi:10.3390/ijms26062630)
Supplement: Supplementary file 1 [file ijms-26-02630-s001.zip]

Archive with 1 entries (1 files):
- ijms-3485287-supplementary.pdf
